# Supplementary material for: A Thai Traditional Triple-Fruit Formulation “Phikud Tri-Phon” May Provide Fat Loss and Nutritional Benefits
Source: Foods. 2022 Oct 2;11(19):3067. doi: 10.3390/foods11193067 (PMC9563312; doi:10.3390/foods11193067)
Supplement: Supplementary file 1 [file foods-11-03067-s001.zip]

Archive with 1 entries (1 files):
- foods-1899094-supplementary.pdf
